# Supplementary material for: Targeting FAM83D triggers tumor cell senescence via cGAS-STING signaling activation and reprograms TAMs to combat glioma
Source: J Exp Clin Cancer Res. 2026 Feb 26;45:85. doi: 10.1186/s13046-026-03681-y (PMC13041050; doi:10.1186/s13046-026-03681-y)
Supplement: Supplementary file 6 — Supplementary Material 6: Table S1. Primers for qPCR. [file 13046_2026_3681_MOESM6_ESM.xlsx]

## Sheet: Table S1
Table S1. Primers for qPCR
Target	Forward primer	Reverse primer
GAPDH	CTCCTGCACCACCAACTGCT	GGGCCATCCACAGTCTTCTG
FAM83D	GCCTGGCTCGTTTCCTGAA	GGAAGTGCGTCTCGACACG
STING	GAGCAGGCCAAACTCTTCTG	TGCCCACAGTAACCTCTTCC
cGAS	ATGCAAAGGAAGGAAATGGT	TTTAAACAATCTTTCCTGCAACA
CCL5	CCTCGCTGTCATCCTCATTGCTAC	CTTGACCTGTGGACGACTGCTG
Gapdh	CATGGCCTTCCGTGTTCCTA	CCTGCTTCACCACCTTCTTGAT
Fam83d	CCGCCCGAGAGGTGATTGC	AGAGTCTGGTCCAGGAGGATGTAC
Cd206	CAAGGAAGGTTGGCATTTGT	CCTTTCAGTCCTTTGCAAGC
Il-10	GCCTTATCGGAAATGATCCA	TCTCACCCAGGGAATTCAAA
Tgf-β	TGCGCTTGCAGAGATTAAAA	CGTCAAAAGACAGCCACTCA
Cd86	GACCGTTGTGTGTGTTCTGG	GATGAGCAGCATCACAAGGA
Il-1b	GAGGACATGAGCACCTTCTTT	GCCTGTAGTGCAGTTGTCTAA
Tnf	ACCACGCTCTTCTGTCTACT	GTTTGTGAGTGTGAGGGTCTG
